# Supplementary material for: Structure–Activity Relationship and Crystallographic Study of New Monobactams
Source: J Med Chem. 2026 Feb 3;69(4):3887–901. doi: 10.1021/acs.jmedchem.5c02427 (PMC12951460; doi:10.1021/acs.jmedchem.5c02427)
Supplement: Supplementary file 2 [file jm5c02427_si_002.csv]

compound	SMILES	RA [%] or IC50 [µM] on PBP1b SP	RA [%] or IC50 [µM] on PBP3 EC	MIC [µg/mL]
				S. aureus	E. coli	ECD22	EC N43	A. baumannii	P. aeruginosa	K. pneumoniae	MRSA	E. faecalis	E. faecium
2	CC1C(NC(=O)c2ccc(N)nc2)C(=O)N1S(=O)(=O)O	30%	78%	>128	>128	>128	>128	>128	>128	>128	>128	>128	>128
3	CC1C(NC(=O)c2cccc([N+](=O)[O-])c2Br)C(=O)N1S(=O)(=O)O	34%	20%	>128	>128	>128	>128	>128	>128	>128	>128	>128	>128
4	CC1C(NC(=O)c2ccc(N=[N+]=[N-])cc2)C(=O)N1S(=O)(=O)O	26%	78%	>128	>128	>128	>128	>128	>128	>128	>128	>128	>128
5	CC1C(NC(=O)c2ccc(O)nc2)C(=O)N1S([O])(=O)=O	45%	83%	>128	>128	>128	>128	>128	>128	>128	>128	>128	>128
6	CC1C(NC(=O)Cc2cccc(O)c2)C(=O)N1S(=O)(=O)O	0.82 ± 0.10	26.3 ± 2.8 µM	64	128	128	128	>128	>128	>128	>128	>128	>128
7	CC1C(NC(=O)c2ccc(N)c(F)c2)C(=O)N1S(=O)(=O)O	27%	62%	>128	>128	>128	>128	>128	>128	>128	>128	>128	>128
8	C[C@H]1[C@H](NC(=O)Cc2csc(N)n2)C(=O)N1S(=O)(=O)O	0.88 ± 0.09	92%	>128	>128	64	128	128	>128	128	>128	>128	>128
9a	C[C@H]1[C@@H](C(N1S(=O)(O[K])=O)=O)NC(Cc(c[nH]2)c3c2cccc3)=O	0.33 ± 0.03	29%	128	>128	>128	>128	>128	>128	>128	>128	>128	>128
9b	C[C@H]1[C@@H](C(N1S(=O)([O-])=O)=O)NC(Cc(c[nH]2)c3c2cccc3)=O.CC[NH+](C(C)C)C(C)C	0.25 ± 0.02	23%	128	>128	>128	>128	>128	>128	>128	>128	>128	>128
10a	C[C@H]1[C@@H](C(N1S(=O)(O[K])=O)=O)NC(Cc2ccc([N+]([O-])=O)cc2)=O	0.138 ± 0.01	27%	16	>128	>128	128	>128	>128	>128	>128	>128	>128
10b	C[C@H]1[C@@H](C(N1S(=O)([O-])=O)=O)NC(Cc2ccc([N+]([O-])=O)cc2)=O.CC[NH+](C(C)C)C(C)C	0.145 ± 0.01	47%	64	>128	>128	>128	>128	>128	>128	>128	>128	>128
11	C[C@H]1[C@H](NC(=O)Cc2c(Cl)cccc2Cl)C(=O)N1S(=O)(=O)O	0.042 ± 0.004	7.6 ± 0.7 µM	64	>128	>128	64	>128	>128	>128	>128	>128	>128
12a	C[C@H]1[C@@H](C(N1S(=O)(O[K])=O)=O)NC(Cc2ccc(F)cc2)=O	0.31 ± 0.03	11%	128	>128	>128	128	>128	>128	>128	>128	>128	>128
12b	C[C@H]1[C@@H](C(N1S(=O)([O-])=O)=O)NC(Cc2ccc(F)cc2)=O.CC[NH+](C(C)C)C(C)C	1.9 ± 0.19	35%	>128	>128	>128	>128	>128	>128	>128	>128	>128	>128
13a	C[C@H]1[C@@H](C(N1S(=O)(O[K])=O)=O)NC(Cc2ccc(Cl)cc2)=O	0.16 ± 0.02	6.4%	64	>128	>128	128	>128	>128	>128	>128	>128	>128
13b	CC[NH+](C(C)C)C(C)C.C[C@H]1[C@@H](C(N1S(=O)([O-])=O)=O)NC(Cc2ccc(Cl)cc2)=O	0.22 ± 0.02	21%	128	>128	>128	>128	>128	>128	>128	>128	>128	>128
14a	C[C@H]1[C@@H](C(N1S(=O)(O[K])=O)=O)NC(Cc2ccc(Br)cc2)=O	0.13 ± 0.03	12%	32	>128	>128	>128	>128	>128	>128	>128	>128	>128
14b	CC[NH+](C(C)C)C(C)C.C[C@H]1[C@@H](C(N1S(=O)([O-])=O)=O)NC(Cc2ccc(Br)cc2)=O	0.24 ± 0.02	9.6%	64	>128	>128	>128	>128	>128	>128	>128	>128	>128
15a	COC(c1ccccc1)C(N[C@@H]2C(N([C@H]2C)S(=O)(O[K])=O)=O)=O	1.8 ± 0.18	24%	>128	>128	>128	>128	>128	>128	>128	>128	>128	>128
15b	CC[NH+](C(C)C)C(C)C.COC(c1ccccc1)C(N[C@@H]2C(N([C@H]2C)S(=O)([O-])=O)=O)=O	2.8 ± 0.28	38%	>128	>128	>128	>128	>128	>128	>128	>128	>128	>128
16a	COc1c(OC)cc(CC(N[C@@H]2C(N([C@H]2C)S(=O)(O[K])=O)=O)=O)cc1	0.36 ± 0.04	5.2%	>128	>128	>128	>128	>128	>128	>128	>128	>128	>128
16b	CC[NH+](C(C)C)C(C)C.COc1c(OC)cc(CC(N[C@@H]2C(N([C@H]2C)S(=O)([O-])=O)=O)=O)cc1	0.44 ± 0.04	12%	>128	>128	>128	>128	>128	>128	>128	>128	>128	>128
17	C[C@H]1[C@H](NC(=O)Cc2cccs2)C(=O)N1S(=O)(=O)O	0.25 ± 0.02	3.8%	128	32	32	16	>128	>128	>128	>128	>128	>128
18	C[C@H]1[C@H](NC(=O)Cc2cccnc2)C(=O)N1S(=O)(=O)O	2.5 ± 0.25	21%	>128	128	128	64	128	>128	>128	>128	>128	>128
19	CC1C(C(N1S(=O)(O)=O)=O)NC(C(c2ccccc2)NC(OC(C)(C)C)=O)=O	0.112 ± 0.01	2.9%	>128	>128	>128	64	>128	>128	>128	>128	>128	>128
21	CC1C(NC(=O)Cc2ccccc2)C(=O)N1S(=O)(=O)O	0.52 ± 0.05	9.3%	>128	128	64	64	>128	>128	>128	>128	>128	>128
22	CC1C(NC(=O)/C(=N\OCC(=O)OC(C)(C)C)c2csc(N)n2)C(=O)N1S(=O)(=O)O	0.29 ± 0.03	0%	128	4	1	0.063	64	>128	2	>128	>128	>128
23	Cc1nc(CC(=O)N[C@@H]2C(=O)N(S(=O)(=O)O)[C@H]2C)c(C)s1	0.72 ± 0.07	66%	>128	>128	>128	>128	>128	>128	>128	>128	>128	>128
24	CCO/N=C(\C(=O)NC1C(=O)N(S(=O)(=O)O)C1C)c1nsc(N)n1	3.5 ± 0.3	26 % RA at 1 µM	>128	4	1	0.5	16	128	2	>128	>128	>128
25	Cc1nc(CC(=O)N[C@@H]2C(=O)N(S(=O)(=O)O)[C@H]2C)cs1	5.9 ± 0.8	49%	>128	>128	>128	>128	>128	>128	>128	>128	>128	>128
26	CC1C(C(N1S(=O)(O)=O)=O)NC(/C(c2nc(N)sc2)=N\OCC(OC)=O)=O	0.41 ± 0.04	52% at 1 µM	128	0.5	0.25	0.063	16	>128	0.25	>128	>128	>128
27	CC/C=C(\C(=O)NC1C(=O)N(S(=O)(=O)O)C1C)c1csc(NC(=O)OC(C)(C)C)n1	2.2 ± 0.2	0.3%	>128	16	4	1	>128	>128	4	N.D.	>128	>128
