# Supplementary material for: Structure–Activity Relationship and Crystallographic Study of New Monobactams
Source: J Med Chem. 2026 Feb 3;69(4):3887–901. doi: 10.1021/acs.jmedchem.5c02427 (PMC12951460; doi:10.1021/acs.jmedchem.5c02427)
Supplement: Supplementary file 3 [file jm5c02427_si_003.pdb]

<?xml version="1.0" encoding="UTF-8"?>
<pharmacophore name="(5HLB) [A] AZR902_bindingPoint" id="pharmacophore0" pharmacophoreType="LIGAND_SCOUT"><point name="H" featureId="14292720668049001436" optional="false" disabled="false" weight="1.0" coreCompound="(5HLB) [A] AZR902" envCompound="TYR_734_A" id="feature0"><position x3="-38.716" y3="-14.925001" z3="62.69" tolerance="1.5" /></point><point name="H" featureId="1429272061133500113" optional="false" disabled="false" weight="1.0" coreCompound="(5HLB) [A] AZR902" envCompound="THR_702_A" id="feature1"><position x3="-38.021534" y3="-8.086467" z3="59.01293" tolerance="1.5" /></point><point name="HBA" featureId="4253829735800163776" optional="false" disabled="false" weight="1.0" coreCompound="(5HLB) [A] AZR902" envCompound="THR_701_A" id="feature2"><position x3="-35.251" y3="-12.635" z3="61.297" tolerance="1.5" /></point><point name="HBA" featureId="4253829711100163773" optional="false" disabled="false" weight="1.0" coreCompound="(5HLB) [A] AZR902" envCompound="HOH" id="feature3"><position x3="-38.643" y3="-10.377" z3="62.217" tolerance="1.5" /></point><point name="HBA" featureId="4253829727700163775" optional="true" disabled="false" weight="1.0" coreCompound="(5HLB) [A] AZR902" envCompound="THR_701_A" id="feature4"><position x3="-34.642" y3="-15.791" z3="61.868" tolerance="1.5" /></point><point name="HBA" featureId="4253829665900163769" optional="true" disabled="false" weight="1.0" coreCompound="(5HLB) [A] AZR902" envCompound="ASN_703_A" id="feature5"><position x3="-38.875" y3="-9.33" z3="57.754" tolerance="1.5" /></point><point name="HBA" featureId="4253829719100163774" optional="true" disabled="false" weight="1.0" coreCompound="(5HLB) [A] AZR902" envCompound="THR_701_A" id="feature6"><position x3="-36.333" y3="-17.077" z3="62.464" tolerance="1.5" /></point><point name="HBA" featureId="4253829680099163770" optional="true" disabled="false" weight="1.0" coreCompound="(5HLB) [A] AZR902" envCompound="THR_699_A" id="feature7"><position x3="-34.766" y3="-16.538" z3="64.101" tolerance="1.5" /></point><point name="HBA" featureId="4253829694600163771" optional="true" disabled="false" weight="1.0" coreCompound="(5HLB) [A] AZR902" envCompound="ASN_703_A" id="feature8"><position x3="-43.455" y3="-13.275" z3="58.023" tolerance="1.5" /></point><point name="HBD" featureId="4253829754300163778" optional="false" disabled="false" weight="1.0" coreCompound="(5HLB) [A] AZR902" envCompound="THR_701_A" id="feature9"><position x3="-37.936" y3="-12.317" z3="61.226" tolerance="1.5" /></point><point name="HBD" featureId="4253829745299163777" optional="true" disabled="false" weight="1.0" coreCompound="(5HLB) [A] AZR902" envCompound="HOH" id="feature10"><position x3="-38.319" y3="-7.758" z3="55.975" tolerance="1.5" /></point><point name="RBP" featureId="4109545940100163540" optional="false" disabled="false" weight="1.0" coreCompound="" envCompound="" id="feature11"><position x3="-35.72631" y3="-13.374272" z3="62.71469" tolerance="1.0" /></point><volume type="exclusion" featureId="142927205951870047" optional="false" disabled="false" weight="1.0" id="feature12"><position x3="-37.032" y3="-13.089" z3="58.687" tolerance="1.0" /></volume><volume type="exclusion" featureId="1429272063487500937" optional="false" disabled="false" weight="1.0" id="feature13"><position x3="-34.476" y3="-14.276" z3="58.966" tolerance="1.0" /></volume><volume type="exclusion" featureId="14292720677598001672" optional="false" disabled="false" weight="1.0" id="feature14"><position x3="-37.154" y3="-11.705" z3="56.293" tolerance="1.0" /></volume><volume type="exclusion" featureId="1429272063375500935" optional="false" disabled="false" weight="1.0" id="feature15"><position x3="-33.765" y3="-10.159" z3="61.644" tolerance="1.0" /></volume><volume type="exclusion" featureId="1429272065697600943" optional="false" disabled="false" weight="1.0" id="feature16"><position x3="-35.384" y3="-16.903" z3="58.853" tolerance="1.0" /></volume><volume type="exclusion" featureId="14292720673572001668" optional="false" disabled="false" weight="1.0" id="feature17"><position x3="-34.126" y3="-8.938" z3="59.576" tolerance="1.0" /></volume><volume type="exclusion" featureId="14292720676182001671" optional="false" disabled="false" weight="1.0" id="feature18"><position x3="-32.368" y3="-13.954" z3="60.089" tolerance="1.0" /></volume><volume type="exclusion" featureId="1429272065246300939" optional="false" disabled="false" weight="1.0" id="feature19"><position x3="-39.532" y3="-11.275" z3="55.97" tolerance="1.0" /></volume><volume type="exclusion" featureId="142927205618290045" optional="false" disabled="false" weight="1.0" id="feature20"><position x3="-36.677" y3="-9.16" z3="63.62" tolerance="1.0" /></volume><volume type="exclusion" featureId="1429272061010100112" optional="false" disabled="false" weight="1.0" id="feature21"><position x3="-35.296" y3="-10.088001" z3="55.695" tolerance="1.5" /></volume><volume type="exclusion" featureId="14292720667917001435" optional="false" disabled="false" weight="1.0" id="feature22"><position x3="-39.133278" y3="-19.907446" z3="60.448334" tolerance="1.5" /></volume><volume type="exclusion" featureId="142927206053830049" optional="false" disabled="false" weight="1.0" id="feature23"><position x3="-32.012" y3="-16.579" z3="64.317" tolerance="1.0" /></volume><volume type="exclusion" featureId="14292720675261001670" optional="false" disabled="false" weight="1.0" id="feature24"><position x3="-34.966" y3="-5.295" z3="60.696" tolerance="1.0" /></volume><volume type="exclusion" featureId="14292720678859001673" optional="false" disabled="false" weight="1.0" id="feature25"><position x3="-35.153" y3="-20.316" z3="60.464" tolerance="1.0" /></volume><volume type="exclusion" featureId="1429272063214000933" optional="false" disabled="false" weight="1.0" id="feature26"><position x3="-38.83" y3="-8.424" z3="53.349" tolerance="1.0" /></volume><volume type="exclusion" featureId="14292720674568001669" optional="false" disabled="false" weight="1.0" id="feature27"><position x3="-43.112" y3="-15.559" z3="64.421" tolerance="1.0" /></volume><volume type="exclusion" featureId="1429272065584300941" optional="false" disabled="false" weight="1.0" id="feature28"><position x3="-44.058" y3="-10.881" z3="55.706" tolerance="1.0" /></volume></pharmacophore>
