# Supplementary material for: Structure–Activity Relationship and Crystallographic Study of New Monobactams
Source: J Med Chem. 2026 Feb 3;69(4):3887–901. doi: 10.1021/acs.jmedchem.5c02427 (PMC12951460; doi:10.1021/acs.jmedchem.5c02427)
Supplement: Supplementary file 5 [file jm5c02427_si_005.pdb]

<?xml version="1.0" encoding="UTF-8"?>
<pharmacophore name="(5HLB) [A] AZR902 best2" id="pharmacophore0" pharmacophoreType="LIGAND_SCOUT"><point name="H" featureId="372817201850400849" optional="false" disabled="false" weight="1.0" coreCompound="(5HLB) [A] AZR902" envCompound="THR_702_A" id="feature0"><position x3="-38.021534" y3="-8.086467" z3="59.01293" tolerance="1.65" /></point><point name="HBA" featureId="45669208887070064560" optional="false" disabled="false" weight="1.0" coreCompound="(5HLB) [A] AZR902" envCompound="SER_510_A" id="feature1"><position x3="-35.251" y3="-12.635" z3="61.297" tolerance="1.65" /></point><point name="HBA" featureId="45669208876570064553" optional="false" disabled="false" weight="1.0" coreCompound="(5HLB) [A] AZR902" envCompound="HOH" id="feature2"><position x3="-38.643" y3="-10.377" z3="62.217" tolerance="1.35" /></point><point name="HBA" featureId="45669208879800064554" optional="false" disabled="false" weight="1.0" coreCompound="(5HLB) [A] AZR902" envCompound="ASN_703_A" id="feature3"><position x3="-38.875" y3="-9.33" z3="57.754" tolerance="1.8" /></point><point name="HBA" featureId="45669208882220064556" optional="false" disabled="false" weight="1.0" coreCompound="(5HLB) [A] AZR902" envCompound="THR_699_A" id="feature4"><position x3="-35.247" y3="-16.468666" z3="62.811" tolerance="1.9499999" /></point><point name="HBD" featureId="45669208888780064561" optional="false" disabled="false" weight="1.0" coreCompound="(5HLB) [A] AZR902" envCompound="THR_701_A" id="feature5"><position x3="-37.936" y3="-12.317" z3="61.226" tolerance="1.5" /></point><point name="HBD" featureId="45669208889960064562" optional="false" disabled="false" weight="1.0" coreCompound="(5HLB) [A] AZR902" envCompound="HOH" id="feature6"><position x3="-38.319" y3="-7.758" z3="55.975" tolerance="1.65" /></point><volume type="exclusion" featureId="37281718991480043" optional="false" disabled="false" weight="1.0" id="feature7"><position x3="-37.032" y3="-13.089" z3="58.687" tolerance="1.0" /></volume><volume type="exclusion" featureId="37281719049190047" optional="false" disabled="false" weight="1.0" id="feature8"><position x3="-34.476" y3="-14.276" z3="58.966" tolerance="1.0" /></volume><volume type="exclusion" featureId="3728172030047001676" optional="false" disabled="false" weight="1.0" id="feature9"><position x3="-37.154" y3="-11.705" z3="56.293" tolerance="1.0" /></volume><volume type="exclusion" featureId="37281719019870045" optional="false" disabled="false" weight="1.0" id="feature10"><position x3="-33.765" y3="-10.159" z3="61.644" tolerance="1.0" /></volume><volume type="exclusion" featureId="3728172025708001672" optional="false" disabled="false" weight="1.0" id="feature11"><position x3="-34.126" y3="-8.938" z3="59.576" tolerance="1.0" /></volume><volume type="exclusion" featureId="372817194473600435" optional="false" disabled="false" weight="1.0" id="feature12"><position x3="-39.532" y3="-11.275" z3="55.97" tolerance="1.0" /></volume><volume type="exclusion" featureId="372817201761100848" optional="false" disabled="false" weight="1.0" id="feature13"><position x3="-35.296" y3="-10.088001" z3="55.695" tolerance="1.5" /></volume><volume type="exclusion" featureId="3728172028531001675" optional="false" disabled="false" weight="1.0" id="feature14"><position x3="-32.368" y3="-13.954" z3="60.089" tolerance="1.0" /></volume><volume type="exclusion" featureId="37281719218930049" optional="false" disabled="false" weight="1.0" id="feature15"><position x3="-35.384" y3="-16.903" z3="58.853" tolerance="1.0" /></volume><volume type="exclusion" featureId="372817194815800437" optional="false" disabled="false" weight="1.0" id="feature16"><position x3="-36.677" y3="-9.16" z3="63.62" tolerance="1.0" /></volume><volume type="exclusion" featureId="3728172027536001674" optional="false" disabled="false" weight="1.0" id="feature17"><position x3="-34.966" y3="-5.295" z3="60.696" tolerance="1.0" /></volume><volume type="exclusion" featureId="372817196180100443" optional="false" disabled="false" weight="1.0" id="feature18"><position x3="-38.83" y3="-8.424" z3="53.349" tolerance="1.0" /></volume><volume type="exclusion" featureId="372817192645100200" optional="false" disabled="false" weight="1.0" id="feature19"><position x3="-39.133278" y3="-19.907446" z3="60.448334" tolerance="1.5" /></volume><volume type="exclusion" featureId="372817195034300439" optional="false" disabled="false" weight="1.0" id="feature20"><position x3="-32.012" y3="-16.579" z3="64.317" tolerance="1.0" /></volume><volume type="exclusion" featureId="372817201605900785" optional="false" disabled="false" weight="1.0" id="feature21"><position x3="-44.058" y3="-10.881" z3="55.706" tolerance="1.0" /></volume><volume type="exclusion" featureId="3728172031377001677" optional="false" disabled="false" weight="1.0" id="feature22"><position x3="-35.153" y3="-20.316" z3="60.464" tolerance="1.0" /></volume><volume type="exclusion" featureId="3728172026792001673" optional="false" disabled="false" weight="1.0" id="feature23"><position x3="-43.112" y3="-15.559" z3="64.421" tolerance="1.0" /></volume></pharmacophore>
